# Supplementary material for: Assessing economic implications for micro, small and medium enterprises in Thailand post Covid-19 lockdown
Source: PLoS One. 2024 Feb 13;19(2):e0294890. doi: 10.1371/journal.pone.0294890 (PMC10863875; doi:10.1371/journal.pone.0294890)
Supplement: S1 Data — (XLSX) [file pone.0294890.s001.xlsx]

## Sheet: Descriptive
	Level of Education of Enterpreneur
			Frequency	Percent	Valid Percent	Cumulative Percent				Size of Business Entity
	Valid	No education	9	2.23325	2.23325	2.23325						Frequency	Percent	Valid Percent	Cumulative Percent
		Primary	12	2.97767	2.97767	5.21092				Valid	Micro	127	31.5136	31.5136	31.5136
		Secondary	36	8.933	8.933	14.1439					Small Medium	235	58.3127	58.3127	89.8263
		Diploma/ Certificate/ Training	86	21.34	21.34	35.4839					Medium	41	10.1737	10.1737	100
		Degree	252	62.531	62.531	98.0149					Total	403	100	100
		Masters	8	1.98511	1.98511	100
		Total	403	100	100
	Form of Business									Number of branches
			Frequency	Percent	Valid Percent	Cumulative Percent						Frequency	Percent	Valid Percent	Cumulative Percent
	Valid	Click and Mortar (sell online and also have a physical premises)	135	33.4988	33.4988	33.4988				Valid	Only one	375	93.0521	93.0521	93.0521
		Click-only (conduct business online)	23	5.7072	5.7072	39.206					2 – 5 Small	22	5.45906	5.45906	98.5112
		Mortar (sell only by a physical premises)	245	60.794	60.794	100					More than 5	6	1.48883	1.48883	100
		Total	403	100	100						Total	403	100	100
	Type of Business Entity
			Frequency	Percent	Valid Percent	Cumulative Percent
	Valid	Family business	76	18.8586	18.8586	18.8586
		Partnership	23	5.7072	5.7072	24.5658
		Private Limited Company	20	4.96278	4.96278	29.5285
		Sole Proprietorship	284	70.4715	70.4715	100
		Total	403	100	100
	Marital status of Enterpreneur
			Frequency	Percent	Valid Percent	Cumulative Percent
	Valid	Divorce	14	3.47395	3.47395	3.47395
		Married	199	49.3797	49.3797	52.8536
		Single	190	47.1464	47.1464	100
		Total	403	100	100
	Enterpreneur Living With Family
			Frequency	Percent	Valid Percent	Cumulative Percent
	Valid	No	100	24.8139	24.8139	24.8139
		Yes	303	75.1861	75.1861	100
		Total	403	100	100

## Sheet: Summary
	Bootstrapped
		Original Sample (O)	Sample Mean (M)	Standard Deviation (STDEV)	T Statistics (|O/STDEV|)	P Values
	Adaptability -> Financial Performance	0.367	0.365	0.06	6.14	0
	Adaptability -> Non-Financial Performance	0.518	0.523	0.057	9.023	0
	Demand Shock -> Adaptability	-0.27	-0.271	0.067	4.027	0
	Demand Shock -> Financial Performance	-0.203	-0.199	0.068	2.993	0.003
	Demand Shock -> Non-Financial Performance	-0.347	-0.343	0.075	4.624	0
	Demand Shock -> Vulnerability	0.557	0.557	0.043	12.922	0
	Management Shock -> Adaptability	0.111	0.109	0.081	1.367	0.172
	Management Shock -> Financial Performance	0.172	0.167	0.064	2.715	0.007
	Management Shock -> Non-Financial Performance	0.186	0.181	0.081	2.303	0.021
	Management Shock -> Vulnerability	0.17	0.171	0.05	3.402	0.001
	Policy Initiative -> Adaptability	0.186	0.185	0.069	2.704	0.007
	Policy Initiative -> Financial Performance	0.218	0.217	0.061	3.542	0
	Policy Initiative -> Non-Financial Performance	-0.061	-0.063	0.055	1.108	0.268
	Policy Initiative -> Vulnerability	-0.041	-0.041	0.045	0.908	0.364
	Supply Shock -> Adaptability	-0.245	-0.25	0.063	3.917	0
	Supply Shock -> Financial Performance	0.005	0.004	0.057	0.097	0.923
	Supply Shock -> Non-Financial Performance	0.113	0.113	0.059	1.926	0.054
	Supply Shock -> Vulnerability	0.07	0.07	0.049	1.429	0.153
	Vulnerability -> Financial Performance	-0.138	-0.146	0.067	2.068	0.039
	Vulnerability -> Non-Financial Performance	0.136	0.134	0.075	1.811	0.07
	Path Coeficient Matrix
		Adaptability	Demand Shock	Financial Performance	Management Shock	Non-Financial Performance	Policy Initiative	Supply Shock	Vulnerability
	Adaptability			0.367		0.518
	Demand Shock	-0.27		-0.203		-0.347			0.557
	Financial Performance
	Management Shock	0.111		0.172		0.186			0.17
	Non-Financial Performance
	Policy Initiative	0.186		0.218		-0.061			-0.041
	Supply Shock	-0.245		0.005		0.113			0.07
	Vulnerability			-0.138		0.136

## Sheet: MGA Location of business
	Path Coefficients-diff (Rural Area - Urban Area)	p-Value original 1-tailed (Rural Area vs Urban Area)	p-Value new (Rural Area vs Urban Area)
Adaptability -> Financial Performance	0.365	0.008	0.016
Adaptability -> Non-Financial Performance	-0.064	0.67	0.659
Demand Shock -> Adaptability	-0.112	0.802	0.396
Demand Shock -> Financial Performance	0.213	0.078	0.156
Demand Shock -> Non-Financial Performance	0.033	0.431	0.863
Demand Shock -> Vulnerability	-0.07	0.67	0.661
Management Shock -> Adaptability	-0.065	0.66	0.679
Management Shock -> Financial Performance	-0.075	0.691	0.618
Management Shock -> Non-Financial Performance	-0.273	0.941	0.117
Management Shock -> Vulnerability	-0.248	0.968	0.064
Policy Initiative -> Adaptability	-0.067	0.703	0.594
Policy Initiative -> Financial Performance	-0.155	0.894	0.213
Policy Initiative -> Non-Financial Performance	-0.114	0.833	0.334
Policy Initiative -> Vulnerability	-0.068	0.753	0.494
Supply Shock -> Adaptability	-0.198	0.96	0.08
Supply Shock -> Financial Performance	-0.018	0.567	0.867
Supply Shock -> Non-Financial Performance	0.05	0.375	0.749
Supply Shock -> Vulnerability	0.234	0.068	0.135
Vulnerability -> Financial Performance	0.208	0.102	0.205
Vulnerability -> Non-Financial Performance	-0.199	0.83	0.34

## Sheet: MGA Type of Business
	Path Coefficients-diff (Medium - Micro )	Path Coefficients-diff (Medium - Small)	Path Coefficients-diff (Micro - Small)	p-Value original 1-tailed (Medium vs Micro )	p-Value original 1-tailed (Medium vs Small)	p-Value original 1-tailed (Micro vs Small)	p-Value new (Medium vs Micro )	p-Value new (Medium vs Small)	p-Value new (Micro vs Small)
Adaptability -> Financial Performance	-0.454	-0.111	0.343	0.947	0.651	0.007	0.106	0.697	0.014
Adaptability -> Non-Financial Performance	-0.024	-0.102	-0.078	0.521	0.691	0.798	0.958	0.618	0.405
Demand Shock -> Adaptability	-0.29	-0.053	0.237	0.88	0.597	0.078	0.239	0.806	0.157
Demand Shock -> Financial Performance	-0.077	0.284	0.361	0.589	0.168	0.014	0.823	0.336	0.027
Demand Shock -> Non-Financial Performance	0.385	0.275	-0.11	0.111	0.179	0.763	0.221	0.357	0.474
Demand Shock -> Vulnerability	-0.097	-0.011	0.086	0.736	0.515	0.221	0.528	0.97	0.442
Management Shock -> Adaptability	0.354	-0.034	-0.388	0.109	0.575	0.863	0.217	0.85	0.274
Management Shock -> Financial Performance	-0.101	0.041	0.142	0.602	0.436	0.167	0.795	0.873	0.335
Management Shock -> Non-Financial Performance	0.24	-0.104	-0.345	0.27	0.585	0.987	0.54	0.829	0.027
Management Shock -> Vulnerability	0.252	-0.08	-0.332	0.068	0.683	0.992	0.136	0.634	0.016
Policy Initiative -> Adaptability	0.292	0.357	0.064	0.159	0.113	0.328	0.319	0.226	0.655
Policy Initiative -> Financial Performance	0.426	0.526	0.1	0.063	0.032	0.206	0.125	0.064	0.413
Policy Initiative -> Non-Financial Performance	0.13	0.12	-0.01	0.294	0.306	0.54	0.588	0.611	0.92
Policy Initiative -> Vulnerability	0.16	0.055	-0.105	0.092	0.283	0.883	0.183	0.567	0.234
Supply Shock -> Adaptability	0.02	-0.721	-0.741	0.48	0.964	0.991	0.96	0.072	0.019
Supply Shock -> Financial Performance	-0.1	0.086	0.186	0.607	0.387	0.21	0.786	0.773	0.421
Supply Shock -> Non-Financial Performance	0.1	0.1	-0.001	0.394	0.394	0.499	0.788	0.788	0.998
Supply Shock -> Vulnerability	0.101	0.121	0.02	0.278	0.264	0.483	0.556	0.528	0.967
Vulnerability -> Financial Performance	0.056	0.084	0.028	0.443	0.409	0.418	0.885	0.819	0.836
Vulnerability -> Non-Financial Performance	-0.078	-0.162	-0.084	0.59	0.658	0.714	0.821	0.685	0.571

## Sheet: MGA Form of Business
	Path Coefficients-diff (Click and Mortar Business - Click only business)	Path Coefficients-diff (Click and Mortar Business - Mortar Business)	Path Coefficients-diff (Click only business - Mortar Business)	p-Value original 1-tailed (Click and Mortar Business vs Click only business)	p-Value original 1-tailed (Click and Mortar Business vs Mortar Business)	p-Value original 1-tailed (Click only business vs Mortar Business)	p-Value new (Click and Mortar Business vs Click only business)	p-Value new (Click and Mortar Business vs Mortar Business)	p-Value new (Click only business vs Mortar Business)
Adaptability -> Financial Performance	-0.75	0.087	0.837	0.967	0.268	0.025	0.067	0.537	0.05
Adaptability -> Non-Financial Performance	-0.244	0.102	0.346	0.805	0.211	0.118	0.39	0.422	0.235
Demand Shock -> Adaptability	0.211	-0.164	-0.376	0.183	0.851	0.951	0.365	0.297	0.097
Demand Shock -> Financial Performance	-0.56	0.103	0.663	0.916	0.241	0.045	0.167	0.483	0.09
Demand Shock -> Non-Financial Performance	0.411	0.291	-0.12	0.073	0.023	0.662	0.146	0.046	0.676
Demand Shock -> Vulnerability	0.148	-0.146	-0.294	0.253	0.931	0.909	0.506	0.138	0.182
Management Shock -> Adaptability	-0.227	-0.198	0.029	0.719	0.719	0.453	0.563	0.561	0.907
Management Shock -> Financial Performance	0.136	-0.132	-0.268	0.341	0.848	0.794	0.681	0.303	0.412
Management Shock -> Non-Financial Performance	-0.543	-0.396	0.147	0.922	0.918	0.324	0.157	0.163	0.648
Management Shock -> Vulnerability	-0.022	0.054	0.076	0.546	0.274	0.329	0.909	0.547	0.659
Policy Initiative -> Adaptability	0.353	0.018	-0.336	0.125	0.435	0.875	0.249	0.869	0.249
Policy Initiative -> Financial Performance	-0.338	-0.061	0.277	0.852	0.644	0.171	0.296	0.711	0.343
Policy Initiative -> Non-Financial Performance	-0.285	-0.019	0.265	0.775	0.56	0.237	0.451	0.88	0.473
Policy Initiative -> Vulnerability	0.293	-0.062	-0.355	0.069	0.735	0.956	0.138	0.531	0.088
Supply Shock -> Adaptability	0.682	0.474	-0.207	0.01	0	0.854	0.019	0	0.293
Supply Shock -> Financial Performance	-0.238	0.018	0.256	0.823	0.434	0.161	0.354	0.867	0.323
Supply Shock -> Non-Financial Performance	0.094	0.271	0.177	0.38	0.009	0.246	0.76	0.019	0.493
Supply Shock -> Vulnerability	-0.038	0.233	0.271	0.602	0.019	0.09	0.797	0.038	0.18
Vulnerability -> Financial Performance	-0.45	-0.096	0.354	0.834	0.732	0.203	0.331	0.536	0.407
Vulnerability -> Non-Financial Performance	-1.026	-0.248	0.778	0.965	0.96	0.056	0.07	0.079	0.112

## Sheet: MGA Gender of Enterpreneur
	Path Coefficients-diff (Female Enterpreneur - Male Enterpreneur)	p-Value original 1-tailed (Female Enterpreneur vs Male Enterpreneur)	p-Value new (Female Enterpreneur vs Male Enterpreneur)
Adaptability -> Financial Performance	-0.101	0.808	0.384
Adaptability -> Non-Financial Performance	0.124	0.148	0.296
Demand Shock -> Adaptability	0.098	0.228	0.456
Demand Shock -> Financial Performance	0.238	0.044	0.089
Demand Shock -> Non-Financial Performance	0.102	0.24	0.479
Demand Shock -> Vulnerability	-0.006	0.532	0.936
Management Shock -> Adaptability	0.354	0.043	0.085
Management Shock -> Financial Performance	-0.119	0.809	0.382
Management Shock -> Non-Financial Performance	-0.091	0.701	0.599
Management Shock -> Vulnerability	0.027	0.397	0.793
Policy Initiative -> Adaptability	0.039	0.384	0.768
Policy Initiative -> Financial Performance	-0.051	0.671	0.658
Policy Initiative -> Non-Financial Performance	-0.194	0.965	0.071
Policy Initiative -> Vulnerability	0.076	0.218	0.437
Supply Shock -> Adaptability	-0.014	0.549	0.903
Supply Shock -> Financial Performance	-0.149	0.892	0.217
Supply Shock -> Non-Financial Performance	-0.143	0.895	0.21
Supply Shock -> Vulnerability	0.035	0.362	0.724
Vulnerability -> Financial Performance	-0.214	0.933	0.135
Vulnerability -> Non-Financial Performance	0.086	0.296	0.591

## Sheet: MGA Level of education
	Path Coefficients-diff (High level of Education of Enterpreneur - Low Level of Education of Enterpreneur)	p-Value original 1-tailed (High level of Education of Enterpreneur vs Low Level of Education of Enterpreneur)	p-Value new (High level of Education of Enterpreneur vs Low Level of Education of Enterpreneur)
Adaptability -> Financial Performance	-0.068	0.711	0.578
Adaptability -> Non-Financial Performance	-0.053	0.69	0.621
Demand Shock -> Adaptability	-0.357	0.993	0.014
Demand Shock -> Financial Performance	-0.102	0.752	0.496
Demand Shock -> Non-Financial Performance	-0.099	0.724	0.553
Demand Shock -> Vulnerability	-0.173	0.964	0.072
Management Shock -> Adaptability	-0.011	0.514	0.971
Management Shock -> Financial Performance	-0.178	0.872	0.255
Management Shock -> Non-Financial Performance	-0.068	0.67	0.66
Management Shock -> Vulnerability	0.053	0.317	0.635
Policy Initiative -> Adaptability	-0.037	0.612	0.776
Policy Initiative -> Financial Performance	-0.013	0.544	0.912
Policy Initiative -> Non-Financial Performance	0.046	0.329	0.659
Policy Initiative -> Vulnerability	-0.012	0.555	0.889
Supply Shock -> Adaptability	0.11	0.198	0.396
Supply Shock -> Financial Performance	-0.108	0.726	0.549
Supply Shock -> Non-Financial Performance	0.118	0.226	0.451
Supply Shock -> Vulnerability	0.147	0.13	0.26
Vulnerability -> Financial Performance	0.246	0.036	0.071
Vulnerability -> Non-Financial Performance	0.154	0.179	0.359

## Sheet: MGA Age of operation
	Path Coefficients-diff (Age of Operation (Less than 5 years) - Age of Operation (above 10 years))	Path Coefficients-diff (Age of Operation (Less than 5 years) - Age of operation (Betwee 5 to 10 years))	Path Coefficients-diff (Age of Operation (above 10 years) - Age of operation (Betwee 5 to 10 years))	p-Value original 1-tailed (Age of Operation (Less than 5 years) vs Age of Operation (above 10 years))	p-Value original 1-tailed (Age of Operation (Less than 5 years) vs Age of operation (Betwee 5 to 10 years))	p-Value original 1-tailed (Age of Operation (above 10 years) vs Age of operation (Betwee 5 to 10 years))	p-Value new (Age of Operation (Less than 5 years) vs Age of Operation (above 10 years))	p-Value new (Age of Operation (Less than 5 years) vs Age of operation (Betwee 5 to 10 years))	p-Value new (Age of Operation (above 10 years) vs Age of operation (Betwee 5 to 10 years))
Adaptability -> Financial Performance	0.136	-0.077	-0.213	0.196	0.718	0.91	0.393	0.565	0.179
Adaptability -> Non-Financial Performance	0.163	0.081	-0.082	0.189	0.241	0.657	0.377	0.481	0.686
Demand Shock -> Adaptability	-0.123	-0.042	0.081	0.731	0.6	0.352	0.537	0.8	0.705
Demand Shock -> Financial Performance	0.252	-0.088	-0.34	0.074	0.706	0.962	0.148	0.588	0.076
Demand Shock -> Non-Financial Performance	0.078	-0.096	-0.174	0.364	0.717	0.739	0.727	0.567	0.522
Demand Shock -> Vulnerability	-0.013	-0.022	-0.009	0.551	0.572	0.506	0.898	0.856	0.989
Management Shock -> Adaptability	0.024	-0.024	-0.048	0.456	0.541	0.593	0.911	0.918	0.814
Management Shock -> Financial Performance	-0.421	-0.235	0.185	0.994	0.945	0.147	0.011	0.111	0.293
Management Shock -> Non-Financial Performance	-0.092	0.321	0.413	0.685	0.039	0.042	0.631	0.079	0.084
Management Shock -> Vulnerability	-0.009	0.067	0.076	0.514	0.315	0.308	0.972	0.63	0.617
Policy Initiative -> Adaptability	0.174	0.358	0.183	0.137	0.006	0.112	0.274	0.011	0.225
Policy Initiative -> Financial Performance	-0.173	0.027	0.199	0.876	0.421	0.083	0.249	0.842	0.165
Policy Initiative -> Non-Financial Performance	0.025	0.13	0.105	0.422	0.121	0.268	0.845	0.242	0.536
Policy Initiative -> Vulnerability	-0.016	0.112	0.127	0.552	0.137	0.124	0.896	0.273	0.248
Supply Shock -> Adaptability	0.327	0.267	-0.06	0.027	0.021	0.657	0.054	0.041	0.685
Supply Shock -> Financial Performance	0.078	0.16	0.082	0.321	0.153	0.295	0.641	0.305	0.589
Supply Shock -> Non-Financial Performance	0.103	0.284	0.181	0.286	0.023	0.182	0.571	0.045	0.365
Supply Shock -> Vulnerability	0.001	-0.016	-0.017	0.493	0.539	0.543	0.987	0.922	0.914
Vulnerability -> Financial Performance	0.129	0.155	0.026	0.221	0.161	0.447	0.441	0.322	0.893
Vulnerability -> Non-Financial Performance	0.219	-0.022	-0.241	0.167	0.554	0.842	0.334	0.891	0.317
